# Supplementary material for: Development of a standardized measure to assess food quality: a proof of concept
Source: Nutr J. 2016 Nov 9;15:96. doi: 10.1186/s12937-016-0215-4 (PMC5103403; doi:10.1186/s12937-016-0215-4)
Supplement: Additional file 1: — Calculated qCaln ratios for each food item in the vegetables food group. (CSV 13 kb) [file 12937_2016_215_MOESM1_ESM.csv]

food_id	food	food group	kcal	qCaln	difference (qCaln -kcal)	ratio (qCaln/kcal)
315	Spinach_ New Zealand_ Boiled_ Drained	Vegetables	3456	4473.30816	1017.30816	1.29436
262	Sculpin_ Native_ Raw	Vegetables	92	107.0236	15.0236	1.1633
370	Leaves_ Taro	Vegetables	42	45.49524	3.49524	1.08322
215	Leeks_ Bulb and Lower Leaf_ Freeze Dried	Vegetables	321	346.34616	25.34616	1.07896
327	Lambsquarters	Vegetables	43	46.16136	3.16136	1.07352
233	Bamboo Shoots	Vegetables	27	28.77714	1.77714	1.06582
240	Pepper_ Bell or Sweet_ Green_ Freeze Dried	Vegetables	314	332.12408	18.12408	1.05772
344	Leafy Tips_ Horseradish Tree	Vegetables	64	67.26016	3.26016	1.05094
328	Lambsquarters_ Raw (Northern Plains Indians)	Vegetables	47	49.35282	2.35282	1.05006
203	Lemon Grass or Citronella	Vegetables	99	103.9401	4.9401	1.0499
363	Root_ Wasabi	Vegetables	109	114.12082	5.12082	1.04698
309	Pokeberry Shoots or Poke	Vegetables	23	23.9499	0.9499	1.0413
256	Spinach_ Chopped_ Boiled_ Drained	Vegetables	23	23.66746	0.66746	1.02902
285	Collards_ Chopped_ Frozen	Vegetables	33	33.92136	0.92136	1.02792
347	Horseradish Tree_ Pods	Vegetables	37	37.91168	0.91168	1.02464
359	Leaves_ Amaranth_ Boiled_ Drained	Vegetables	21	21.5061	0.5061	1.0241
248	Turnip Greens	Vegetables	32	32.67264	0.67264	1.02102
288	Chrysanthemum_ Leaves	Vegetables	24	24.47808	0.47808	1.01992
297	Cabbage_ Swamp or Skunk	Vegetables	19	19.37772	0.37772	1.01988
254	Spinach_ Chopped_ Raw	Vegetables	23	23.44758	0.44758	1.01946
289	Chrysanthemum_ Garland	Vegetables	24	24.45888	0.45888	1.01912
331	Kale	Vegetables	50	50.952	0.952	1.01904
346	Horseradish Tree_ Pods_ Boiled_ Drained	Vegetables	36	36.66096	0.66096	1.01836
357	Beet Greens	Vegetables	22	22.39248	0.39248	1.01784
238	Spinach_ Frozen	Vegetables	29	29.47502	0.47502	1.01638
247	Turnip Greens and Turnips_ Frozen	Vegetables	21	21.31794	0.31794	1.01514
348	Pokeberry Shoots or Poke_ Boiled_ Drained	Vegetables	20	20.298	0.298	1.0149
321	Dandelion Greens	Vegetables	45	45.6309	0.6309	1.01402
199	Root_ Lotus	Vegetables	74	75.00344	1.00344	1.01356
263	Broccoli Raab (Rapini)_ Raw	Vegetables	22	22.25212	0.25212	1.01146
317	Mustard Greens_ Frozen_ Boiled_ Drained	Vegetables	19	19.21584	0.21584	1.01136
245	Turnip Greens_ Frozen	Vegetables	22	22.2464	0.2464	1.0112
330	Kale_ Frozen	Vegetables	28	28.3136	0.3136	1.0112
319	Spinach_ Malabar_ Cooked	Vegetables	23	23.21942	0.21942	1.00954
249	Turnip Greens_ Chopped_ Boiled_ Drained	Vegetables	20	20.1508	0.1508	1.00754
208	Peas_ Snow or Sugar_ Frozen	Vegetables	42	42.30324	0.30324	1.00722
318	Mustard Greens_ Boiled_ Drained	Vegetables	15	15.108	0.108	1.0072
286	Collards	Vegetables	30	30.2022	0.2022	1.00674
306	Brussels Sprouts_ Frozen	Vegetables	41	41.26404	0.26404	1.00644
258	Spinach_ Canned with Liquid_ without Salt Added	Vegetables	19	19.10868	0.10868	1.00572
264	Broccoli Raab (Rapini)_ Cooked	Vegetables	33	33.1716	0.1716	1.0052
257	Spinach_ Canned_ Drained	Vegetables	23	23.1173	0.1173	1.0051
337	Salsify (Oyster Plant)	Vegetables	82	82.39032	0.39032	1.00476
252	Spinach_ Leaf_ Frozen_ Boiled_ Drained	Vegetables	34	34.14824	0.14824	1.00436
255	Spinach_ Chopped_ Frozen_ Boiled_ Drained	Vegetables	34	34.14824	0.14824	1.00436
369	Leaves_ Taro_ Steamed	Vegetables	24	24.09696	0.09696	1.00404
334	Fiddlehead Ferns_ Frozen	Vegetables	34	34.136	0.136	1.004
372	Leaves_ Amaranth	Vegetables	23	23.09154	0.09154	1.00398
284	Purslane	Vegetables	16	16.05088	0.05088	1.00318
293	Celtuce	Vegetables	18	18.05724	0.05724	1.00318
307	Chicory Greens	Vegetables	23	23.06532	0.06532	1.00284
294	Endive or Escarole_ Chopped	Vegetables	17	17.04488	0.04488	1.00264
343	Leafy Tips_ Horseradish Tree_ Boiled_ Drained_ without Salt Added	Vegetables	60	60.1308	0.1308	1.00218
250	Swiss Chard_ Boiled_ Drained	Vegetables	20	20.0108	0.0108	1.00054
273	Pepper_ Bell or Sweet_ Yellow	Vegetables	27	27.0081	0.0081	1.0003
281	Watercress	Vegetables	11	11.00176	0.00176	1.00016
236	Asparagus_ Frozen	Vegetables	24	24.00096	0.00096	1.00004
241	Pepper_ Bell or Sweet_ Green_ Frozen	Vegetables	20	19.9856	-0.0144	0.99928
320	Lettuce_ Red Leaf	Vegetables	16	15.97984	-0.02016	0.99874
260	Dock (Sorrel)_ Boiled_ Drained_ with Salt Added	Vegetables	20	19.9684	-0.0316	0.99842
224	Artichoke_ Globe or French	Vegetables	47	46.87968	-0.12032	0.99744
211	Okra	Vegetables	31	30.92002	-0.07998	0.99742
198	Root_ Lotus_ Boiled_ Drained	Vegetables	66	65.81124	-0.18876	0.99714
316	Spinach_ New Zealand	Vegetables	14	13.95828	-0.04172	0.99702
371	Brussels Sprouts	Vegetables	43	42.86326	-0.13674	0.99682
367	Root_ Taro_ Cooked	Vegetables	142	141.4888	-0.5112	0.9964
349	Borage_ Fresh	Vegetables	21	20.91894	-0.08106	0.99614
266	Swiss Chard	Vegetables	19	18.91982	-0.08018	0.99578
259	Spinach_ Canned with Liquid	Vegetables	19	18.91184	-0.08816	0.99536
246	Turnip Greens_ Canned	Vegetables	14	13.9342	-0.0658	0.9953
365	Taro_ Tahitian	Vegetables	44	43.7932	-0.2068	0.9953
350	Cabbage_ Bok Choy or White Mustard	Vegetables	13	12.93526	-0.06474	0.99502
323	Borage_ Boiled_ Drained_ without Salt Added	Vegetables	25	24.863	-0.137	0.99452
197	Leaves_ Cactus (Nopales)	Vegetables	16	15.90784	-0.09216	0.99424
196	Leaves_ Cactus (Nopales)_ Cooked	Vegetables	15	14.9133	-0.0867	0.99422
368	Root_ Taro	Vegetables	112	111.32576	-0.67424	0.99398
366	Taro Shoots	Vegetables	11	10.9307	-0.0693	0.9937
221	Artichoke_ Hearts_ Boiled_ Drained	Vegetables	53	52.65232	-0.34768	0.99344
225	Artichoke_ Boiled_ Drained	Vegetables	53	52.65232	-0.34768	0.99344
336	Lettuce_ Looseleaf	Vegetables	15	14.8971	-0.1029	0.99314
310	Bean Sprouts_ Split Peas	Vegetables	124	123.12456	-0.87544	0.99294
364	Taro_ Tahitian_ Cooked_ without Salt Added	Vegetables	44	43.6876	-0.3124	0.9929
280	Galangal (Lengkuas)	Vegetables	34.6	34.353648	-0.246352	0.99288
325	Lettuce_ Romaine_ Shredded	Vegetables	17	16.86196	-0.13804	0.99188
223	Artichoke_ Globe or French_ Boiled_ Drained_ with Salt Added	Vegetables	51	50.54202	-0.45798	0.99102
291	Chicory_ Witlof or Belgium Endive	Vegetables	17	16.83952	-0.16048	0.99056
313	Cabbage_ Chinese (Pak Choi or Bok Choy)_ Boiled_ Drained_ with Salt Added	Vegetables	12	11.87904	-0.12096	0.98992
311	Bean Sprouts_ Peas_ Boiled_ Drained_ without Salt Added	Vegetables	83.349	82.49550624	-0.85349376	0.98976
206	Cardoon	Vegetables	17	16.8249	-0.1751	0.9897
300	Cabbage_ Napa_ Cooked	Vegetables	12	11.8764	-0.1236	0.9897
308	Lettuce_ Butterhead (Boston or Bibb)	Vegetables	13	12.85206	-0.14794	0.98862
324	Lettuce_ Butterhead	Vegetables	13	12.85206	-0.14794	0.98862
191	Onions_ Chopped_ Frozen	Vegetables	29	28.65548	-0.34452	0.98812
217	Radishes_ Oriental (Daikon)_ Dried	Vegetables	271	267.6667	-3.3333	0.9877
276	Sea Cucumber_ Yane (Alaska Native)	Vegetables	56	55.28992	-0.71008	0.98732
333	Leaves_ Grape	Vegetables	93	91.77612	-1.22388	0.98684
213	Cauliflower_ Green	Vegetables	31	30.58026	-0.41974	0.98646
261	Seakale_ Boiled	Vegetables	8	7.88832	-0.11168	0.98604
222	Artichoke_ Globe or French_ Frozen	Vegetables	38	37.45964	-0.54036	0.98578
200	Asparagus	Vegetables	20	19.7128	-0.2872	0.98564
358	Leaves_ Arugula	Vegetables	25	24.641	-0.359	0.98564
232	Bamboo Shoots_ Boiled_ Drained	Vegetables	12	11.82	-0.18	0.985
202	Asparagus_ Boiled_ Drained	Vegetables	22	21.66428	-0.33572	0.98474
314	Spinach_ New Zealand (Patent or Summer Spinach)_ Boiled_ Drained_ with Salt Added	Vegetables	12	11.81112	-0.18888	0.98426
194	Onions_ Scallion or Spring Green	Vegetables	32	31.48928	-0.51072	0.98404
341	Brussels Sprouts_ Boiled_ Drained	Vegetables	36	35.42472	-0.57528	0.98402
216	Leaves_ Radicchio	Vegetables	23	22.58876	-0.41124	0.98212
265	Radicchio	Vegetables	23	22.58876	-0.41124	0.98212
312	Bean Sprouts_ Green Peas_ Mature Seeds_ Boiled_ Drained_ with Salt Added	Vegetables	98	96.2164	-1.7836	0.9818
204	Kohlrabi	Vegetables	27	26.50428	-0.49572	0.98164
299	Cabbage_ Savoy_ Shredded	Vegetables	27	26.5032	-0.4968	0.9816
301	Cabbage_ Chinese or Napa	Vegetables	16	15.6928	-0.3072	0.9808
72	Dark green vegetables (e.g.spinach_ seleq_ hindbeh_ mouloukhiye_ etc.)	Vegetables	27.2275	26.67478175	-0.55271825	0.9797
303	Cabbage	Vegetables	2.5	2.449	-0.051	0.9796
253	Chayote_ Christophine or Mirliton	Vegetables	19	18.60556	-0.39444	0.97924
190	Onions_ Welsh	Vegetables	34	33.26832	-0.73168	0.97848
243	Pepper_ Bell or Sweet_ Red	Vegetables	31	30.33164	-0.66836	0.97844
244	Pepper_ Bell or Sweet_ Green	Vegetables	20	19.5388	-0.4612	0.97694
214	Cauliflower_ Frozen	Vegetables	24	23.44464	-0.55536	0.97686
251	Cauliflower_ Chopped	Vegetables	25	24.4215	-0.5785	0.97686
282	Garden Cress	Vegetables	32	31.21088	-0.78912	0.97534
207	Peas_ Sugar or Snow	Vegetables	42	40.96176	-1.03824	0.97528
205	Fennel_ Florence_ Raw	Vegetables	12	11.70312	-0.29688	0.97526
298	Cabbage_ Pickled_ Japanese Style_ Fresh	Vegetables	30	29.232	-0.768	0.9744
209	Peas_ Snow or Sugar_ Boiled_ Drained	Vegetables	42	40.89456	-1.10544	0.97368
353	Beets_ Pickled_ Canned with Liquid	Vegetables	65	63.1046	-1.8954	0.97084
292	Dill Weed	Vegetables	43	41.7358	-1.2642	0.9706
201	Leeks_ Boiled_ Drained	Vegetables	31	30.08674	-0.91326	0.97054
278	Cauliflower_ Boiled_ Drained	Vegetables	23	22.32242	-0.67758	0.97054
230	Burdock Root	Vegetables	72	69.87744	-2.12256	0.97052
226	Cassava or Manioc	Vegetables	160	155.28	-4.72	0.9705
295	Celeriac or Celery Root	Vegetables	42	40.75932	-1.24068	0.97046
210	Okra_ Frozen	Vegetables	30	29.0688	-0.9312	0.96896
322	Lettuce_ Iceberg Leaves	Vegetables	14	13.56516	-0.43484	0.96894
326	Lettuce_ Iceberg	Vegetables	14	13.56516	-0.43484	0.96894
81	Cauliflower/ Cabbage /Broccoli	Vegetables	23	22.26768	-0.73232	0.96816
272	Pepper_ Bell or Sweet_ Red_ Chopped_ Frozen	Vegetables	20	19.3624	-0.6376	0.96812
279	Celery_ Diced	Vegetables	16	15.47808	-0.52192	0.96738
296	Celery_ Stalk	Vegetables	16	15.47808	-0.52192	0.96738
219	Radishes_ Oriental (Daikon)	Vegetables	18	17.41212	-0.58788	0.96734
73	Carrots_ raw or cooked	Vegetables	38	36.7308	-1.2692	0.9666
75	Cucumber	Vegetables	15	14.4981	-0.5019	0.96654
277	Cucumber	Vegetables	15	14.4981	-0.5019	0.96654
304	Cabbage_ Shredded	Vegetables	25	24.1635	-0.8365	0.96654
342	Swede_ Boiled In Unsalted Water	Vegetables	11	10.63172	-0.36828	0.96652
275	Eggplant	Vegetables	24	23.1792	-0.8208	0.9658
360	Salsify_ Boiled_ Drained	Vegetables	68	65.67168	-2.32832	0.96576
212	Courgette_ Raw	Vegetables	18	17.38296	-0.61704	0.96572
218	Radishes_ Oriental (Daikon)_ Boiled_ Drained	Vegetables	17	16.40466	-0.59534	0.96498
302	Cabbage_ Boiled_ Drained	Vegetables	23	22.19316	-0.80684	0.96492
231	Bamboo Shoots_ Canned_ Drained	Vegetables	19	18.31942	-0.68058	0.96418
237	Asparagus_ Canned	Vegetables	15	14.4384	-0.5616	0.96256
271	Gourd_ Tinda_ Raw	Vegetables	21	20.21334	-0.78666	0.96254
270	Gourd_ Tinda_ Canned_ Drained	Vegetables	12	11.55024	-0.44976	0.96252
74	Tomatoes_ fresh_ medium	Vegetables	18	17.31204	-0.68796	0.96178
80	Zucchini/eggplant_ cooked	Vegetables	25	24.0255	-0.9745	0.96102
229	Burdock Root_ Boiled_ Drained	Vegetables	88	84.49232	-3.50768	0.96014
234	Shallots_ Freeze Dried	Vegetables	348	333.384	-14.616	0.958
192	Onions_ Canned with Liquid	Vegetables	19	18.1526	-0.8474	0.9554
227	Onions_ Whole_ Frozen	Vegetables	35	33.3823	-1.6177	0.95378
76	Corn/ green peas_ cooked	Vegetables	65.5	62.4215	-3.0785	0.953
188	Ginger Root	Vegetables	80	76.1136	-3.8864	0.95142
242	Pepper_ Bell or Sweet_ Green_ Canned_ Solids and Liquids	Vegetables	18	17.09676	-0.90324	0.94982
361	Swede_ Raw	Vegetables	24	22.70256	-1.29744	0.94594
362	Waterchestnuts_ Chinese (Matai)	Vegetables	97	91.6844	-5.3156	0.9452
195	Onions_ Chopped	Vegetables	40	37.74	-2.26	0.9435
340	Rutabaga	Vegetables	36	33.94944	-2.05056	0.94304
189	Onions_ Sweet_ Raw	Vegetables	32	30.01792	-1.98208	0.93806
269	Tomatillo	Vegetables	32	29.96096	-2.03904	0.93628
352	Beets_ Sliced_ Canned_ Drained	Vegetables	31	29.01228	-1.98772	0.93588
338	Rutabaga_ Boiled_ Drained_ Mashed	Vegetables	39	36.47982	-2.52018	0.93538
339	Rutabaga_ Boiled_ Drained	Vegetables	39	36.47982	-2.52018	0.93538
355	Beets_ Canned with Liquid_ without Salt Added	Vegetables	28	26.17944	-1.82056	0.93498
193	Onion Flakes_ Dehydrated	Vegetables	349	326.04278	-22.95722	0.93422
356	Beets	Vegetables	43	39.8051	-3.1949	0.9257
235	Shallots	Vegetables	72	66.59712	-5.40288	0.92496
351	Beets_ Whole_ Canned	Vegetables	30	27.6672	-2.3328	0.92224
354	Beets_ Harvard_ Canned with Liquid	Vegetables	73	67.26658	-5.73342	0.92146
283	Cornsalad (Mache)	Vegetables	21	19.31832	-1.68168	0.91992
329	Lambs Quarters_ Boiled_ Drained	Vegetables	32	29.39968	-2.60032	0.91874
220	Artichoke_ Jerusalem	Vegetables	73	67.01546	-5.98454	0.91802
239	Pepper_ Bell or Sweet_ Red_ Canned	Vegetables	18	16.479	-1.521	0.9155
287	Collards_ Boiled_ Drained	Vegetables	26	23.69848	-2.30152	0.91148
335	Fiddlehead Ferns	Vegetables	34	30.97944	-3.02056	0.91116
332	Leaves_ Grape_ Canned	Vegetables	69	62.6244	-6.3756	0.9076
290	Root_ Chicory	Vegetables	72	65.18304	-6.81696	0.90532
71	Salad - green: lettuce_ celery_ green peppers_ onions	Vegetables	63.29	56.7154348	-6.5745652	0.89612
77	Corn on the cob	Vegetables	86	76.40068	-9.59932	0.88838
78	White potatoes_ baked/ boiled/ mashed	Vegetables	97.33333333	86.39306666	-10.94026667	0.8876
228	Capers_ Canned_ Drained	Vegetables	23	20.3688	-2.6312	0.8856
79	French fries	Vegetables	314.001	275.0209159	-38.98008414	0.87586
274	Eggplant_ Pickled	Vegetables	49	42.75446	-6.24554	0.87254
305	Cabbage_ Red_ Shredded	Vegetables	31	26.9607	-4.0393	0.8697
267	Pickle or Gherkin_ Sweet_ Low Sodium	Vegetables	122	103.70732	-18.29268	0.85006
268	Pickle or Gherkin_ Sweet	Vegetables	91	76.5401	-14.4599	0.8411
345	Horseradish_ Prepared	Vegetables	48	38.95584	-9.04416	0.81158
